# Supplementary material for: Effects of Heat-Killed Lactococcus lactis Strain Plasma on Skin Homeostasis-Related Genes and the Skin Microbiome among Healthy Adults: A Randomized Controlled Double-Blind Study
Source: Microorganisms. 2021 Sep 25;9(10):2029. doi: 10.3390/microorganisms9102029 (PMC8539941; doi:10.3390/microorganisms9102029)
Supplement: Supplementary file 1 [file microorganisms-09-02029-s001.zip]

Archive with 3 entries (3 files):
- TableS1_Fujii.xlsx
- TableS2_Fujii final.xlsx
- TableS3_Fujii final.xlsx
