# Supplementary material for: Effects of Heat-Killed Lactococcus lactis Strain Plasma on Skin Homeostasis-Related Genes and the Skin Microbiome among Healthy Adults: A Randomized Controlled Double-Blind Study
Source: Microorganisms. 2021 Sep 25;9(10):2029. doi: 10.3390/microorganisms9102029 (PMC8539941; doi:10.3390/microorganisms9102029)
Supplement: Supplementary file 1 [file microorganisms-09-02029-s001.zip › TableS1_Fujii.xlsx]

## Sheet: TableS1
	Table S1. Primer sequences used for quantitative PCR
	Gene		primer sequence
	IL1A	F'	5'-CGCCAATGACTCAGAGGAAGA-3'
		R'	5'-GGCGTCATTCAGGATGAATTC-3'
	IL17A	F'	5'-CTCGATTTCACATGCCTTCA-3'
		R'	5'-GAGGGGCCTTAATCTCCAAA-3'
	TGFB1	F'	5'-CCCAGCATCTGCAAAGCTC-3'
		R'	5'-GTCAATGTACAGCTGCCGCA-3'
	CLDN1	F'	5'-CTGCCCCAGTGGAGGATTTA-3'
		R'	5'-CATGGCCTGGGCGGT-3'
	CLDN4	F'	5'-TCCTGACTCACGGTGCAAAG-3'
		R'	5'-CGTAGGATTCCAAGCGCTG-3'
	CLDN6	F'	5'-TGCAGCTCCTTCAACCTCG-3'
		R'	5'-GTGTCAGGACGACTCCCAGG-3'
	CLDN8	F'	5'-GATTCCCTGCTGGCTCTTTCTC-3'
		R'	5'-TGTGAGCCTTCACCTTCTCATTG-3'
	CLDN12	F'	5'-CAACAGAAACGAGAAGAACC-3'
		R'	5'-ACTGATGAGTACCAAGTAGTG-3'
	CLDN18	F'	5'-CTCCGTGTTCCAGTACGAAG-3'
		R'	5'-CCCAGGATGGTGAAATAGGG-3'
	ZO1	F'	5'-CAGCCGGTCACGATCTCCT-3'
		R'	5'-TCCGGAGACTGCCATTGC-3'
	ZO2	F'	5'-TTGAAGACACGGACGGTGAA-3'
		R'	5'-GTGATGGACGACACCAGCG-3'
	ZO3	F'	5'-TGACTGCTGAGATGCCTGAC-3'
		R'	5'-GGGGATGAAGAAGACCACAA-3'
	OCLN	F'	5'-AACCCAACTGCTCAGTCTTC-3'
		R'	5'-TGATCCACGTAGAGTCCAGTAG-3'
	BD1	F'	5'-ACCTTCTGCTGTTTACTCTCTGCTTAC-3'
		R'	5'-TCCACTGCTGACGCAATTGTA-3'
	BD2	F'	5'-TCCTCTTCTCGTTCCTCTTCATATTC-3'
		R'	5'-GACTGGATGACATATGGCTCCAC-3'
	BD3	F'	5'-CCATTATCTTCTGTTTGCTTTGCTC-3'
		R'	5'-CCGCCTCTGACTCTGCAATAATA-3'
	ACTB	F'	5'-TGGCATTGCCGACAGGATGCAG-3'
		R'	5'-GCATTTGCGGTGGACGATGGAG-3'
