# Supplementary material for: Effects of Heat-Killed Lactococcus lactis Strain Plasma on Skin Homeostasis-Related Genes and the Skin Microbiome among Healthy Adults: A Randomized Controlled Double-Blind Study
Source: Microorganisms. 2021 Sep 25;9(10):2029. doi: 10.3390/microorganisms9102029 (PMC8539941; doi:10.3390/microorganisms9102029)
Supplement: Supplementary file 1 [file microorganisms-09-02029-s001.zip › TableS2_Fujii final.xlsx]

## Sheet: Table S2
		Table S2 Relative composition of bacterial species that were significantly or marginally changed during the intake period. Species whose composition was higher than 0.1% at 0W or 8W are listed below.
	Placebo						LC-Plasma
		Species	0w(%)	8W(%)	p-value			Species	0w(%)	8W(%)	p-value
	p < 0.05						p < 0.05
		Cedecea lapagei	0.14±0.21	0.61±1.07	0.0102367			Cedecea lapagei	0.05±0.07	0.20±0.17	8.98449e-05
		Xanthomonas campestris	0.10±0.24	0.01±0.04	0.0193179			Salmonella enterica	0.02±0.03	0.12±0.14	0.000421015
		Mannheimia succiniciproducens	0.13±0.19	0.31±0.43	0.0216597			Acidovorax ebreus	0.03±0.04	0.22±0.31	0.00121807
		Acidovorax ebreus	0.05±0.13	0.23±0.45	0.0234049			Acinetobacter bouvetii	0.13±0.22	0.05±0.07	0.014
		Xanthomonas citri	0.13±0.31	0.02±0.04	0.0285062			Moraxella nonliquefaciens	0.04±0.14	0.22±0.44	0.0234936
		Veillonella dispar	0.05±0.07	0.12±0.18	0.027			Acidovorax avenae	0.05±0.11	0.17±0.36	0.0376677
		Salmonella enterica	0.08±0.10	0.16±0.22	0.028693			Cloacibacterium rupense	0.04±0.06	0.10±0.12	0.018323
		Veillonella rogosae	0.04±0.04	0.11±0.17	0.0346831
		Paracoccus rhizosphaerae	0.06±0.13	0.10±0.22	0.0390468
		Roseomonas mucosa	0.06±0.09	0.13±0.19	0.0415681
		Staphylococcus pasteuri	3.27±2.97	2.53±2.05	0.0416941
		total (p < 0.05)	4.11	4.32				total (p < 0.05)	0.35	1.07
	0.05 < p < 0.10						0.05 < p < 0.10
		Xanthomonas fuscans	0.29±0.68	0.08±0.15	0.0508041			Ottowia shaoguanensis	0.03±0.04	0.13±0.31	0.0719047
		Corynebacterium tuberculostearicum	1.67±2.67	0.81±0.87	0.051446			Globicatella sanguinis	0.11±0.31	0.01±0.02	0.075
		Acinetobacter seohaensis	1.29±3.09	0.39±1.35	0.0611474			Staphylococcus hominis	0.13±0.14	0.25±0.41	0.0871046
		Haemophilus sputorum	0.07±0.09	0.13±0.15	0.0611474
		Cloacibacterium normanense	0.13±0.31	0.33±0.63	0.0622001
		Acinetobacter parvus	0.16±0.48	0.10±0.37	0.0651425
		Anaerococcus prevotii	0.11±0.23	0.05±0.06	0.0686272
		Dolosigranulum pigrum	0.05±0.12	0.26±0.71	0.0764129
		Globicatella sanguinis	0.43±1.43	0.00±0.00	0.0838748
		Staphylococcus epidermidis	6.15±7.28	4.62±4.10	0.0861765
		Rothia mucilaginosa	0.18±0.20	0.32±0.47	0.0904777
		Paracoccus marinus	0.18±0.34	0.28±0.62	0.093331
		Globicatella sulfidifaciens	0.20±0.70	0.00±0.01	0.0978234
		total (0.05 < p < 0.10)	10.92	7.37				total (0.05<p<0.10)	0.27	0.39
		S.aureus/S.epidermidis	3.44±7.11	4.45±10.79	0.321			S.aureus/S.epidermidis	5.01±7.18	1.80±11.08	0.039
										Mean±S.D.
