# Supplementary material for: Effects of Heat-Killed Lactococcus lactis Strain Plasma on Skin Homeostasis-Related Genes and the Skin Microbiome among Healthy Adults: A Randomized Controlled Double-Blind Study
Source: Microorganisms. 2021 Sep 25;9(10):2029. doi: 10.3390/microorganisms9102029 (PMC8539941; doi:10.3390/microorganisms9102029)
Supplement: Supplementary file 1 [file microorganisms-09-02029-s001.zip › TableS3_Fujii final.xlsx]

## Sheet: Table S3
		Table S3 Relative composition of bacterial genus that were significantly or marginally changed during the intake period. Species whose composition was higher than 0.1% at 0W or 8W are listed below.
	Placebo						LC-Plasma
		Genus	0w(%)	8W(%)	p-value			Genus	0w(%)	8W(%)	p-value
	p < 0.05						p < 0.05
		Cedecea	0.14±0.21	0.61±1.08	0.0110752			Salmonella	0.02±0.03	0.15±0.17	0.000149623
		Alishewanella	0.01±0.04	0.17±0.35	0.0115143			Cedecea	0.05±0.07	0.20±0.17	0.000186897
		Salmonella	0.08±0.10	0.16±0.23	0.0271121			Alishewanella	0.01±0.03	0.19±0.28	0.000816016
		Basfia	0.13±0.19	0.31±0.43	0.0271918			Cloacibacterium	0.09±0.10	0.20±0.21	0.00961591
		Xanthomonas	0.53±1.20	0.11±0.22	0.0321408			Klebsiella	0.01±0.02	0.12±0.26	0.0220576
		Lactococcus	0.17±0.38	0.05±0.09	0.042883
		total (p < 0.05)	1.06	1.41				total (p < 0.05)	0.19	0.86
	0.05 < p < 0.10						0.05 < p < 0.10
		Acinetobacter	5.26±8.88	2.45±3.98	0.0555069			Globicatella	0.16±0.47	0.01±0.02	0.0714224
		Dolosigranulum	0.05±0.12	0.26±0.71	0.0801482			Ottowia	0.03±0.04	0.13±0.31	0.0759292
		Corynebacterium	3.89±3.78	2.70±1.87	0.0867039			Acidovorax	0.21±0.46	0.64±1.24	0.0775519
		Globicatella	0.64±2.14	0.00±0.01	0.0880955			Serratia	0.06±0.10	0.12±0.18	0.0948642
		Veillonella	0.41±0.51	0.95±1.85	0.0972395
		total (0.05 < p < 0.10)	10.24	6.36				total (0.05 < p < 0.10)	0.46	0.9
											Mean±S.D.
